# Supplementary material for: Aquilaria crassna Leaf Extract Ameliorates Glucose-Induced Neurotoxicity In Vitro and Improves Lifespan in Caenorhabditis elegans
Source: Nutrients. 2022 Sep 5;14(17):3668. doi: 10.3390/nu14173668 (PMC9460374; doi:10.3390/nu14173668)
Supplement: Supplementary file 1 [file nutrients-14-03668-s001.zip]

Archive with 1 entries (1 files):
- nutrients-1840757-supplementary.pdf
